# Supplementary material for: Fungal melanin suppresses airway epithelial chemokine secretion through blockade of calcium fluxing
Source: Nat Commun. 2024 Jul 10;15:5817. doi: 10.1038/s41467-024-50100-x (PMC11237042; doi:10.1038/s41467-024-50100-x)
Supplement: Supplementary file 4 — Source Data [file 41467_2024_50100_MOESM4_ESM.xlsx]

## Sheet: Fig 1b-c
Neutrophil transmigration (Data are displayed as the number of transmigrated neutrophils, extrapolated from the standard curve)
One-way ANOVA with Tukey's multiple comparisons test compared to pksP alone.
Graphs plotted and statistics conducted in Prism 10.2.3
PANEL A
			Primary hAECs
							Avg	SD	SEM	p-value
pskP	247576	221387	380328	437222	469732	548300	384091	128254	52359
pksP + MG	38062.8	43481.3	293633	326143	104890	129273	155914	124730	50921	0.006
MG	48899.7	23613.7	91344.2	34450.5			49577	29709	14854	0.0005
HBSS	26322.9	23613.7	17292.1	17292.1			21130	4568	2284	0.0002
PANEL B
			H292 Cell Line
							Avg	SD	SEM	p-value
pskP	369146	390622	249580	224256	468837	557951	376732	127272	51959
pksP + MG	93150.2	94111.9	107254	110781	96996.9	99881.8	100363	7193	2936	<0.0001
WT	136745	136425	164633	176173	151170	163031	154696	16112	6578	<0.0001
MG	97317.4	97317.4	111422	99561.3	157902	162390	120985	30815	12580	<0.0001
HBSS	72314.4	70391	71673.2	69749.9	78084.3	69108.8	71887	3261	1331	<0.0001

## Sheet: Fig 2a-g
Chemokine expression
One-way ANOVA with Tukey's multiple comparisons test compared to pksP alone.
Graphs plotted and statistics conducted in Prism 10.2.3
			CXCL8											CXCL1
PANEL A											PANEL B
				Avg	SD	SEM	p-value								Avg	SD	SEM	p-value
pskP	105.95	139.4	57.78	101	41.03	23.69					pskP	1468.63	1393.7	681.99	1181	434.2	250.7
HBSS	405.54	55.1	129.27	196.6	184.7	106.6	>0.9999				HBSS	5567.69	1249.94	1046.43	2621	2554	1474	0.4086
PSA	277.09	111.8	356.41	248.4	124.8	72.05	0.39				PSA	2465.93	837.77	1529.71	1611	817.1	471.8	0.9842
Af293	21.75	10.09	4.38	12.07	8.853	5.111	0.0168				Af293	127.67	82.62	0	70.1	64.75	37.38	0.0014
CEA10	63.89	3.22	4.06	23.72	34.79	20.08	0.0343				CEA10	195.6	25.74	19.78	80.37	99.83	57.64	0.015
B5233	10.34	7.03	9.13	8.833	1.675	0.967	0.0138				B5233	72.81	35.91	21.36	43.36	26.52	15.31	0.0012
PANEL C											PANEL D
					Avg	SD	SEM	p-value								Avg	SD	SEM	p-value
pskP	553.919	504.745	480.248	399.638	484.6	64.42	32.21				pskP	356.86	459.77	291.92	385.716	373.6	69.58	34.79
HBSS	11.69	16.415	3	13	11.03	5.71	2.855	<0.0001			HBSS	61.199	64.772	64.84	60.12	62.73	2.434	1.217	<0.0001
Af293	2.68	4.036	0	0	1.679	2.016	1.008	<0.0001			Af293	0	0	0	0	0	0	0	<0.0001
B5233	22.506	55.086	36.8	68.247	45.66	20.11	10.06	<0.0001			B5233	12.09	9.96			11.03	1.506	1.065	<0.0001
pskP + pksP	0	8.452	0	0	2.113	4.226	2.113	<0.0001			pskP + pksP	0	0	0	0	0	0	0	<0.0001
PANEL E											PANEL F
				Avg	SD	SEM	p-value								Avg	SD	SEM	p-value
pskP	44.909	66.572	80.836	64.11	18.09	10.44					pskP	84.869	268.029	247.222	200	100.3	57.9
HBSS	11.089	18.818	16.904	15.6	4.025	2.324	0.0002				HBSS	34.215	54.053	35.833	41.37	11.02	6.36	0.0106
B5233	---	14.281	14.443	14.36	0.1146	0.081	0.0004				B5233	0	0	0	0	0	0	0.0018
pksP + 0.1x MG	68.894	69.741	46.534	61.72	13.16	7.598	0.9993				pksP + 0.1x MG	200.62	210.706	65.198	158.8	81.25	46.91	0.8305
pksP + 1x MG	46.23	41.492	28.107	38.61	9.399	5.427	0.0297				pksP + 1x MG	122.497	90.563	---	106.5	22.58	15.97	0.2508
pksP + 10x MG	0	0	0	0	0	0	<0.0001				pksP + 10x MG	0	0	0	0	0	0	0.0018
MG	0	0	0	0	0	0	<0.0001				MG	0	0	0	0	0	0	0.0018
Neutrophil transmigration (Data are displayed as the number of transmigrated neutrophils, extrapolated from the standard curve)
One-way ANOVA with Tukey's multiple comparisons test compared to CXCL8 treatment.
Graphs plotted and statistics conducted in Prism 10.2.3
		Number of Neutrophils
PANEL G
				Avg	SD	SEM	p-value
MG + CXCL8	224757	499965	423249	382657	142023	81997
HBSS	29933	24771	26329.3	27011	2648	1529	0.0095
MG	199856	157359	32302.9	129839	87101	50288	0.0416

## Sheet: Fig 3a-d
Chemokine expression
One-way ANOVA with Tukey's multiple comparisons test compared to PSA alone (A) or condition -MG (B).
Graphs plotted and statistics conducted in Prism 10.2.3
			CXCL8
PANEL A
				Avg	SD	SEM	p-value
PSA	878.665	784.393	796.845	820	51.21	29.57
HBSS	134.62	92.393	93.351	106.8	24.11	13.92	<0.0001
PSA + 0.2x MG	722.692	799.188	483.242	668.4	164.8	95.16	0.0898
PSA + 1x MG	366.658	381.633	391.671	380	12.59	7.267	<0.0001
PSA + 5x MG	75.761	115.446	56.003	82.4	30.27	17.48	<0.0001
MG	15.603	6.359	12.803	11.59	4.74	2.737	<0.0001
PANEL B
				Avg	SD	SEM	p-value
HBSS	125.4	130.995	120.956	125.8	5.03	2.904
MG	46.6974	59.6218	41.6322	49.32	9.277	5.356	>0.9999
PSA	3994.8	1695.24	4348.69	3346	1441	831.8
PSA + MG	429.249	460.801	459.872	450	17.95	10.37	0.0007
TNFα	1154.56	1126.04	755.306	1012	222.7	128.6
TNFα + MG	206.108	152.547	101.419	153.4	52.35	30.22	0.0005
Neutrophil transmigration
One-way ANOVA with Tukey's multiple comparisons test compared to CXCL8 treatment.
Graphs plotted and statistics conducted in Prism 10.2.3
PANEL C
			In vitro
							Avg	SD	SEM	p-value
PSA	367863	395110	248618	246695	206626	239322	284039	77466	31625
HBSS	72314.4	70391	71673.2	69749.9	78084.3	69108.8	71887	3261	1331	<0.0001
PSA + MG	130655	133540	124885	129693	108216	110140	122855	10971	4479	<0.0001
MG	97317.4	97317.4	111422	99561.3	157902	162390	120985	30815	12580	<0.0001
PANEL D
			In vivo
							Avg	SD	SEM	p-value
PSA	45446.7	**	53175.3	55613.8	42009.4	39187.1	47086	7083	3167			**Data excluded due to bleeding in the lungs skewing neutrophil numbers.
HBSS	36.7737	1661.93	2504.65	94.3207	171.111	140.414	768.2	1054	430.3	<0.0001
PSA + MG	10522.2	11662.8	13630	6951.21	9587.11	8334.1	10115	2382	972.6	<0.0001
MG	27735	14928.2	28063.9	16192.5	9409.85	16810	18857	7477	3053	<0.0001

## Sheet: Fig 4a-b
Chemokine expression
One-way ANOVA with Dunnett's (A) or Tukey's (B) multiple comparisons test compared to pksP alone or PSA alone.
Graphs plotted and statistics conducted in Prism 10.2.3
			CXCL8
PANEL A							pksP alone	PSA alone
				Avg	SD	SEM	p-value	p-value
HBSS	187.132	124.203	93.866	135.1	47.57	27.47	0.0051	<0.0001
Cn-MG	18.324	51.087	72.34	47.25	27.21	15.71	<0.0001	<0.0001
B5233	9.371	8.338	7.941	8.55	0.7382	0.4262	<0.0001	--
pksP	221.811	233.746	261.015	238.9	20.1	11.6		--
pksP + Cn-MG	58.929	88.239	**	73.58	20.73	14.66	0.0004	--		**Data excluded due to epithelium not passing quality control test
PSA	676.107	778.625	481.666	645.5	150.8	87.08	--
PSA + Cn-MG	51.472	49.883	3.994	35.12	26.96	15.57	--	<0.0001
PANEL B							L-DOPA set	BG set	naked beads set
				Avg	SD	SEM	p-value	p-value	p-value
HBSS	8.585	34.578	24.505	22.56	13.11	7.567	0.0085	0.0191	0.0065
PSA	102.933	175.726	258.968	179.2	78.08	45.08
PSA + L-DOPA FLP	32.519	78.717	91.381	67.54	30.98	17.89	0.049	--	--
PSA + BG FLP	102.858	203.432	101.883	136.1	58.35	33.69	--	0.7138	--
PSA + naked bead	156.923	189.207	172.542	172.9	16.14	9.321	--	--	0.9973
L-DOPA FLP	2.831	3.312	5.061	3.735	1.174	0.6775	0.0043	--	--
BG FLP	11.837	17.235	18.482	15.85	3.532	2.039	--	0.0152	--
Naked bead	8.031	23.683	7.734	13.15	9.124	5.268	--	--	0.0046

## Sheet: Fig 5a-b
Chemokine expression
Two-way ANOVA with Sidak's multiple comparisons test comparing apical to basolateral secretion.
Graphs plotted and statistics conducted in Prism 10.2.3
			CXCL8
PANEL A
							Avg	SD	SEM	p-value
HBSS (A)	104.776	90.128	436.024	423.26	446.236	193.216	282.3	171.3	69.94
HBSS (BL)	46.056	126.888	159.198	170.994	119.736	43.356	111	54.85	22.39	0.2017
PSA (A)	939.236	611.72	1645.41	837.972	862.432	880.812	962.9	352.7	144
PSA (BL)	346.548	140.682	230.634	205.398	324.702	294.06	257	78.57	32.07	<0.0001
PSA + MG (A)	151.84	85.532	59.412	48.244	**	55.696	80.14	42.47	18.99			**Data excluded due to epithelium not passing quality control test
PSA + MG (BL)	27.444	46.722	36.786	49.14	**	56.784	43.38	11.42	5.106	0.9919
MG (A)	18.996	16.936	40.98	34.936	*	23.652	27.1	10.43	4.663			*Data excluded due to missing sample
MG (BL)	80.826	7.998	17.016	20.97	57.696	13.314	32.97	29.36	11.99	>0.9999
Chemokine expression
One-way ANOVA with Tukey's multiple comparisons test compared to condition -MG.
Graphs plotted and statistics conducted in Prism 10.2.3
PANEL B
				Avg	SD	SEM	p-value
HBSS	1795.74	5215.7	6853.3	4622	2581	1490
MG	2120.13	3639.87	3480.13	3080	835.1	482.2	0.9997
PSA	36768.9	39990.7	60149.3	45636	12671	7316
PSA + MG	9825.15	10461.4	25798.7	15362	9044	5222	0.0011
TNFα	37141.3	42148	40723.5	40004	2580	1489
TNFα + MG	2187.9	1856.16	2050.31	2031	166.7	96.23	0.0001

## Sheet: Fig 6a-d
Chemokine expression
Two-way ANOVA with Sidak's multiple comparisons test.
Graphs plotted and statistics conducted in Prism 10.2.3
			CXCL8
PANEL A							vs TNFα	vs CytoD treatment
				Avg	SD	SEM	p-value	p-value
HBSS	331.945	329.196	333.326	331.5	2.102	1.214	0.0008	<0.0001
TNFα	723.712	834.138	1020.24	859.4	149.9	86.52		0.0013
TNFα + MG	2.931	6.327	3.291	4.183	1.865	1.077	<0.0001	>0.9999
MG	5.507	7.86	8.585	7.317	1.609	0.929	<0.0001	>0.9999
HBSS + CytoD	714.908	1086.17	1113.81	971.6	222.8	128.6	0.0161
TNFα + CytoD	1459.56	1453.17	1170.2	1361	165.2	95.41
TNFα + MG + CytoD	5.907	21.117	8.113	11.71	8.219	4.745	<0.0001
MG + CytoD	15.42	18.679	14.538	16.21	2.181	1.259	<0.0001
PANEL B							vs TNFα	vs ActD treatment
				Avg	SD	SEM	p-value	p-value
HBSS	41.519	44.603	65.641	50.59	13.13	7.579	<0.0001	>0.9999
TNFα	176.755	182.508	**	179.6	4.068	2.877		<0.0001		**Data excluded due to epithelium not passing quality control test
TNFα + MG	14.878	17.586	13.984	15.48	1.876	1.083	<0.0001	>0.9999
MG	13.852	13.541	13.541	13.64	0.1796	0.1037	<0.0001	>0.9999
HBSS + ActD	30.255	42.241	44.315	38.94	7.59	4.382	0.5236
TNFα + ActD	45.34	102.37	48.458	65.39	32.06	18.51
TNFα + MG + ActD	13.601	14.696	22.36	16.89	4.772	2.755	0.0112
MG + ActD	13.53	14.841	13.804	14.06	0.6915	0.3992	0.0067
CXCL8 gene expression (PCR)
Graphs plotted in Prism 10.2.3
PANEL C
			Avg	SD	SEM
B5233	1.4	1.4	1.4	0	0
pskP	1.5	2.3	1.9	0.5657	0.4
pksP + MG	2.9	3.1	3	0.1414	0.1
PSA	21.3	17.5	19.4	2.687	1.9
PSA + MG	16.1	16.1	16.1	0	0
MG	2.2	2.4	2.3	0.1414	0.1
PANEL D
CXCL8 protein expression
Images cropped for the figure in Adobe Illustrator v28.5

## Sheet: Fig 7a
Calcium fluxing over time
Graphs plotted in Prism 10.2.3
Time (min)	HBSS	Iono+Ca	HBSS	Iono+Ca
0	78220.3	265278	79587.3	90345
0.5	79882	267039	79100	90510
1	77365.3	265670	79147.7	91082.7
1.5	77208.3	265747	79375	91405
2	77058	267771	79111	91949.7
2.5	77586.3	273899	79551.7	93226
3	77808.3	275099	79697	93362
3.5	78437	281235	79704	95141.7
4	77990.3	285949	80143.3	94293.3
4.5	77988	291665	80382.3	95232
5	80114.7	299309	81224	95580.7
5.5	78146.7	306564	81387	96396
6	78626	311810	81692.3	96671
6.5	78856.3	322225	82014.3	97402.3
7	80108.7	331094	82042.3	97002.3
7.5	78060	333551	82903	98227
8	79661.3	340230	83102	99065.7
8.5	81304.3	343027	82084.3	97674
9	80783	342834	83229	98354.7
9.5	81226.7	342258	83852	97961.7
10	81350.3	340183	84019.3	98702
10.5	82276.7	334670	83397	99985
11	84072.3	329727	84734.3	99750
11.5	84440.3	320033	84733.3	101115
12	85164.3	312264	85249	100429
12.5	84898.3	303358	85685	100358
13	86106.7	292320	85975.3	101420
13.5	87259.7	282399	85735	101998
14	86765	275536	86132.7	102360
14.5	89015.3	266493	87661.3	104094
15	88978	257508	87956.3	102950

## Sheet: Fig 8b-d
Mean fluorescent intensity of phalloidin staining
One-way ANOVA with Tukey's multiple comparisons test compared to HBSS alone.
Graphs plotted and statistics conducted in Prism 10.2.3
PANEL B
		Phalloidin
					Avg	SD	SEM	p-value
HBSS	3535.71	2924.97	4644.37	5157.98	3138	342.8	197.9
PSA	2810.03	3109.22	3493.83		4066	1018	509.1	0.2324
PSA + MG	2490.06	2707.87	3203.99	2387.92	2697	363.1	181.5	0.0337
MG	2786.58	2394.08	2400.93	2829.06	2603	237.5	118.8	0.0231
PANEL C
Western blots							Actin percentage
							Two-way ANOVA with Tukey's multiple comparisons test compared to PSA alone.
							Graphs plotted and statistics conducted in Prism 10.2.3
							PANEL D
										Phalloidin - F actin percentage												Phalloidin - G actin percentage
											Avg	SD	SEM	p-value									Avg	SD	SEM	p-value
							HBSS	33.5096	41.9582	27.0889	34.19	7.458	4.306	0.0305					HBSS	66.4904	58.0418	72.9111	65.81	7.458	4.306	0.0305
							PSA	52.0731	64.5519	55.3109	57.31	6.476	3.739						PSA	47.9269	35.4481	44.6891	42.69	6.476	3.739
							PSA + MG	29.5844	40.509	11.9788	27.36	14.39	8.311	0.0025					PSA + MG	70.4156	59.491	88.0212	72.64	14.39	8.311	0.0025
							MG	33.2736	28.9613	21.6014	27.95	5.902	3.408	0.0031					MG	66.7264	71.0387	78.3986	72.05	5.902	3.408	0.0031
							Phalloidin	87.7881	94.5288	92.8604	91.73	3.511	2.027	0.0004					Phalloidin	12.2119	5.47123	7.13958	8.274	3.511	2.027	0.0004
							DMSO	39.7421	44.901	33.3252	39.32	5.799	3.348	0.1535					DMSO	60.2579	55.099	66.6748	60.68	5.799	3.348	0.1535
							LatA	15.2928	20.6682	0.969272	12.31	10.18	5.879	<0.0001					LatA	84.7072	79.3318	99.0307	87.69	10.18	5.879	<0.0001

## Sheet: Suppl Fig 1
MelLec Expession
Images cropped in Adobe Illustrator v28.5

## Sheet: Suppl Fig 2a-h
Chemokine expression
One-way ANOVA with Tukey's multiple comparisons test compared to pksP or PSA alone.
Graphs plotted and statistics conducted in Prism 10.2.3
			CCL2											CCL5
PANEL A							vs PSA	vs pksP			PANEL B							vs PSA	vs pksP
				Avg	SD	SEM	p-value	p-value							Avg	SD	SEM	p-value	p-value
HBSS	4.51	7.12	11.4	7.677	3.479	2.008	0.0079	0.9971			HBSS	0.684	0	0.559	0.4143	0.3642	0.2103	0.6192	0.7568
PSA	16.06	35.77	36.06	29.3	11.46	6.619		0.0049			PSA	0.717	0.592	0.768	0.6923	0.09056	0.05228		0.999
CEA10	3.85	0	5.42	3.09	2.789	1.61	0.002	0.967			CEA10	0.888	0.668	0.764	0.7733	0.1103	0.06368	0.9925	0.9591
B5233	0	0	2.03	0.6767	1.172	0.6767	0.001	0.788			B5233	0.605	0.756	1.201	0.854	0.3098	0.1789	0.913	0.8102
pskP	2.57	11.21	4.54	6.107	4.528	2.614	0.0049				pskP	0.448	0.697	0.788	0.6443	0.176	0.1016	0.999
			CCL7											CCL8
PANEL C							vs PSA	vs pksP			PANEL D							vs PSA	vs pksP
				Avg	SD	SEM	p-value	p-value							Avg	SD	SEM	p-value	p-value
HBSS	1.388	1.219	0.439	1.015	0.5062	0.2923	0.4338	0.2787			HBSS	0.097	0.11	0.101	0.1027	0.006658	0.003844	0.9977	0.1106
PSA	2.163	2.386	1.176	1.908	0.6439	0.3718		0.9961			PSA	0.101	0.099	0.098	0.09933	0.001528	0.0008819		0.069
CEA10	1.133	2.473	1.171	1.592	0.7629	0.4405	0.9666	0.8572			CEA10	0.095	0.103	0.131	0.1097	0.0189	0.01091	0.8685	0.2807
B5233	2.477	1.624	2.713	2.271	0.5729	0.3308	0.9461	0.9953			B5233	0.107	0.132	0.147	0.1287	0.02021	0.01167	0.1214	0.9953
pskP	2.624	1.518	2.114	2.085	0.5536	0.3196	0.9961				pskP	0.125	0.141	0.132	0.1327	0.008021	0.004631	0.069
			CX3CL1											IL-12p70
PANEL E							vs PSA	vs pksP			PANEL F							vs PSA	vs pksP
				Avg	SD	SEM	p-value	p-value							Avg	SD	SEM	p-value	p-value
HBSS	8.2	7.4	4.3	6.633	2.06	1.189	0.9601	0.8712			HBSS	0.63	4.35	0.71	1.897	2.125	1.227	0.9968	0.9998
PSA	17.9	5.2	4.2	9.1	7.637	4.409		0.9983			PSA	1.84	1.14	3.74	2.24	1.345	0.7767		0.9997
CEA10	12.4	3.4	12.6	9.467	5.255	3.034	>0.9999	0.9997			CEA10	1.26	0.72	2.6	1.527	0.968	0.5588	0.9519	0.9829
B5233	4.7	9.8	11.5	8.667	3.539	2.043	>0.9999	0.9935			B5233	1.1	1.27	1.53	1.3	0.2166	0.125	0.8821	0.9404
pskP	10.8	10.8	8.9	10.17	1.097	0.6333	0.9983				pskP	2.85	1.8	1.53	2.06	0.6974	0.4026	0.9997
			MIP-1α											MIP-3α
PANEL G							vs PSA	vs pksP			PANEL H							vs PSA	vs pksP
				Avg	SD	SEM	p-value	p-value							Avg	SD	SEM	p-value	p-value
HBSS	25.92	24	27.63	25.85	1.816	1.048	0.2274	0.9994			HBSS	15.134	12.915	10.778	12.94	2.178	1.258	0.0049	>0.9999
PSA	54.77	33.27	28.11	38.72	14.14	8.164		0.1658			PSA	62.744	122.932	189.515	125.1	63.41	36.61		0.0043
CEA10	17.93	9.84	9.84	12.54	4.671	2.697	0.0064	0.2761			CEA10	8.762	5.313	11.282	8.452	2.997	1.73	0.0037	>0.9999
B5233	9.84	9.84	10.14	9.94	0.1732	0.1	0.0033	0.1436			B5233	6.043	8.107	4.18	6.11	1.964	1.134	0.0032	0.9996
pskP	20.41	26.21	27.19	24.6	3.664	2.116	0.1658				pskP	6.03	14.36	11.662	10.68	4.25	2.454	0.0043

[truncated: 3 more sheets: Suppl Fig 3a-c, Suppl Fig 4, Suppl Fig 5a-b]
